# Supplementary material for: High‐density molecular characterization and association mapping in Ethiopian durum wheat landraces reveals high diversity and potential for wheat breeding
Source: Plant Biotechnol J. 2016 Feb 8;14(9):1800–12. doi: 10.1111/pbi.12538 (PMC5067613; doi:10.1111/pbi.12538)
Supplement: Supplementary file 10 — Table S1 Complete information for the durum wheat samples included in this study. [file PBI-14-1800-s012.xlsx]

## Sheet: Sheet1
Original accession	Accession name	Source	Type	Region	Sub-region	District	Population code	Year of release	Latitude	Longitude	Hosting institution
Asassa	Asassa	DZARC/EIAR	improved variety	Ethiopia	-	-	ET_IM	1997	-	-	SARC
Quamy	Quamy	DZARC/EIAR	improved variety	Ethiopia	-	-	ET_IM	1996	-	-	SARC
Ude	Ude	DZARC/EIAR	improved variety	Ethiopia	-	-	ET_IM	2002	-	-	SARC
Hitosa	Hitosa	DZARC/EIAR	improved variety	Ethiopia	-	-	ET_IM	2009	-	-	SARC
Denbi	Denbi	DZARC/EIAR	improved variety	Ethiopia	-	-	ET_IM	2009	-	-	SARC
Foka	Foka	DZARC/EIAR	improved variety	Ethiopia	-	-	ET_IM	1993	-	-	SARC
LD 357	LD 357	NA	improved variety	Ethiopia	-	-	ET_IM	1979	-	-	SARC
Bichena	Bichena	DZARC/EIAR	improved variety	Ethiopia	-	-	ET_IM	1995	-	-	SARC
Mangudo	Mangudo	DZARC/EIAR	improved variety	Ethiopia	-	-	ET_IM	2012	-	-	SARC
Ginchi	Ginchi	DZARC/EIAR	improved variety	Ethiopia	-	-	ET_IM	1999	-	-	SARC
Robe	Robe	DZARC/EIAR	improved variety	Ethiopia	-	-	ET_IM	1998	-	-	SARC
Kilinto	Kilinto	DZARC/EIAR	improved variety	Ethiopia	-	-	ET_IM	1994	-	-	SARC
Cocorit71	Cocorit71	NA	improved variety	Ethiopia	-	-	ET_IM	1976	-	-	SARC
TOB66	TOB66	DZARC/EIAR	improved variety	Ethiopia	-	-	ET_IM	1996	-	-	SARC
Arendato	Arendato	DZARC/EIAR	improved variety	Ethiopia	-	-	ET_IM	1967	-	-	SARC
Boohai	Boohai	DZARC/EIAR	improved variety	Ethiopia	-	-	ET_IM	1982	-	-	SARC
Gerardo	Gerardo	DZARC/EIAR	improved variety	Ethiopia	-	-	ET_IM	1976	-	-	SARC
Mukye	Mukye	DZARC/EIAR	improved variety	Ethiopia	-	-	ET_IM	2012	-	-	SARC
Werer	Werer	DZARC/EIAR	improved variety	Ethiopia	-	-	ET_IM	2009	-	-	SARC
Yerer	Yerer	DZARC/EIAR	improved variety	Ethiopia	-	-	ET_IM	2002	-	-	SARC
Selam	Selam	ADARC/ARARI	improved variety	Ethiopia	-	-	ET_IM	2004	-	-	SARC
Meganagna	Meganagna	ADARC/ARARI	improved variety	Ethiopia	-	-	ET_IM	2004	-	-	SARC
Metaya	Metaya	ADARC/ARARI	improved variety	Ethiopia	-	-	ET_IM	2005	-	-	SARC
Mosobo	Mosobo	ADARC/ARARI	improved variety	Ethiopia	-	-	ET_IM	2004	-	-	SARC
208136	DP-208136	EIB	landrace	Ethiopia	Amhara	East Gojam	AM_EG	-	-	-	EIB
208146	DP-208146	EIB	landrace	Ethiopia	Amhara	East Gojam	AM_EG	-	-	-	EIB
208155	DP-208155	EIB	landrace	Ethiopia	Amhara	East Gojam	AM_EG	-	-	-	EIB
208161	DP-208161	EIB	landrace	Ethiopia	Amhara	East Gojam	AM_EG	-	-	-	EIB
208175	DP-208175	EIB	landrace	Ethiopia	Amhara	East Gojam	AM_EG	-	-	-	EIB
208189	DP-208189	EIB	landrace	Ethiopia	Amhara	East Gojam	AM_EG	-	-	-	EIB
208190	DP-208190	EIB	landrace	Ethiopia	Amhara	East Gojam	AM_EG	-	-	-	EIB
208192	DP-208192	EIB	landrace	Ethiopia	Amhara	East Gojam	AM_EG	-	-	-	EIB
208194	DP-208194	EIB	landrace	Ethiopia	Amhara	East Gojam	AM_EG	-	-	-	EIB
208196	DP-208196	EIB	landrace	Ethiopia	Amhara	East Gojam	AM_EG	-	-	-	EIB
208227	DP-208227	EIB	landrace	Ethiopia	Amhara	East Gojam	AM_EG	-	-	-	EIB
208229	DP-208229	EIB	landrace	Ethiopia	Amhara	East Gojam	AM_EG	-	-	-	EIB
208242	DP-208242	EIB	landrace	Ethiopia	Amhara	East Gojam	AM_EG	-	-	-	EIB
208244	DP-208244	EIB	landrace	Ethiopia	Amhara	East Gojam	AM_EG	-	-	-	EIB
210821	DP-210821	EIB	landrace	Ethiopia	Amhara	East Gojam	AM_EG	-	-	-	EIB
210825	DP-210825	EIB	landrace	Ethiopia	Amhara	East Gojam	AM_EG	-	-	-	EIB
236313	DP-236313	EIB	landrace	Ethiopia	Amhara	East Gojam	AM_EG	-	-	-	EIB
248478	DP-248478	EIB	landrace	Ethiopia	Amhara	East Gojam	AM_EG	-	-	-	EIB
208131A	DP-208131A	EIB	landrace	Ethiopia	Amhara	East Gojam	AM_EG	-	-	-	EIB
208203A	DP-208203A	EIB	landrace	Ethiopia	Amhara	East Gojam	AM_EG	-	-	-	EIB
208234A	DP-208234A	EIB	landrace	Ethiopia	Amhara	East Gojam	AM_EG	-	-	-	EIB
210812A	DP-210812A	EIB	landrace	Ethiopia	Amhara	East Gojam	AM_EG	-	-	-	EIB
210816B	DP-210816B	EIB	landrace	Ethiopia	Amhara	East Gojam	AM_EG	-	-	-	EIB
210817B	DP-210817B	EIB	landrace	Ethiopia	Amhara	East Gojam	AM_EG	-	-	-	EIB
210820A	DP-210820A	EIB	landrace	Ethiopia	Amhara	East Gojam	AM_EG	-	-	-	EIB
222499B	DP-222499B	EIB	landrace	Ethiopia	Amhara	East Gojam	AM_EG	-	-	-	EIB
227056B	DP-227056B	EIB	landrace	Ethiopia	Amhara	East Gojam	AM_EG	-	-	-	EIB
228593B	DP-228593B	EIB	landrace	Ethiopia	Amhara	East Gojam	AM_EG	-	-	-	EIB
236312A	DP-236312A	EIB	landrace	Ethiopia	Amhara	East Gojam	AM_EG	-	-	-	EIB
239081A	DP-239081A	EIB	landrace	Ethiopia	Amhara	East Gojam	AM_EG	-	-	-	EIB
210815	DP-210815	EIB	landrace	Ethiopia	Amhara	East Gojam	AM_EG	-	-	-	EIB
208200	DP-208200	EIB	landrace	Ethiopia	Amhara	East Gojam	AM_EG	-	-	-	EIB
234498	DP-234498	EIB	landrace	Ethiopia	Amhara	East Gojam	AM_EG	-	-	-	EIB
208243	DP-208243	EIB	landrace	Ethiopia	Amhara	East Gojam	AM_EG	-	-	-	EIB
222500	DP-222500	EIB	landrace	Ethiopia	Amhara	East Gojam	AM_EG	-	-	-	EIB
210813	DP-210813	EIB	landrace	Ethiopia	Amhara	East Gojam	AM_EG	-	-	-	EIB
208150	DP-208150	EIB	landrace	Ethiopia	Amhara	East Gojam	AM_EG	-	-	-	EIB
210896	DP-210896	EIB	landrace	Ethiopia	Amhara	East Gojam	AM_EG	-	-	-	EIB
208184	DP-208184	EIB	landrace	Ethiopia	Amhara	East Gojam	AM_EG	-	-	-	EIB
228600	DP-228600	EIB	landrace	Ethiopia	Amhara	East Gojam	AM_EG	-	-	-	EIB
208162	DP-208162	EIB	landrace	Ethiopia	Amhara	East Gojam	AM_EG	-	-	-	EIB
214571	DP-214571	EIB	landrace	Ethiopia	Amhara	East Gojam	AM_EG	-	10°13 '	38°2 '	EIB
226834A	DP-226834A	EIB	landrace	Ethiopia	Amhara	East Gojam	AM_EG	-	10°21 '	38°13 '	EIB
226834B	DP-226834B	EIB	landrace	Ethiopia	Amhara	East Gojam	AM_EG	-	10°21 '	38°13 '	EIB
222366	DP-222366	EIB	landrace	Ethiopia	Amhara	East Gojam	AM_EG	-	10°25 '	38°17 '	EIB
226839	DP-226839	EIB	landrace	Ethiopia	Amhara	East Gojam	AM_EG	-	10°30 '	38°24 '	EIB
226840	DP-226840	EIB	landrace	Ethiopia	Amhara	East Gojam	AM_EG	-	10°30 '	38°24 '	EIB
222752	DP-222752	EIB	landrace	Ethiopia	Amhara	East Gojam	AM_EG	-	10°32 '	38°10 '	EIB
231573	DP-231573	EIB	landrace	Ethiopia	Amhara	East Gojam	AM_EG	-	10°38 '	38°10 '	EIB
231572	DP-231572	EIB	landrace	Ethiopia	Amhara	East Gojam	AM_EG	-	10°38 '	38°10 '	EIB
222360	DP-222360	EIB	landrace	Ethiopia	Amhara	East Gojam	AM_EG	-	10°39 '	38°10 '	EIB
8333A	DP-8333A	EIB	landrace	Ethiopia	Amhara	East Gojam	AM_EG	-	10°49 '	38°5 '	EIB
238340	DP-238340	EIB	landrace	Ethiopia	Amhara	East Gojam	AM_EG	-	14°2 '	37°9 '	EIB
238139	DP-238139	EIB	landrace	Ethiopia	Amhara	East Gojam	AM_EG	-	14°2 '	37°9 '	EIB
222841	DP-222841	EIB	landrace	Ethiopia	Amhara	North Gonder	AM_NGn	-	-	-	EIB
236301	DP-236301	EIB	landrace	Ethiopia	Amhara	North Gonder	AM_NGn	-	-	-	EIB
206518A	DP-206518A	EIB	landrace	Ethiopia	Amhara	North Gonder	AM_NGn	-	-	-	EIB
222537A	DP-222537A	EIB	landrace	Ethiopia	Amhara	North Gonder	AM_NGn	-	-	-	EIB
236303A	DP-236303A	EIB	landrace	Ethiopia	Amhara	North Gonder	AM_NGn	-	-	-	EIB
206666	DP-206666	EIB	landrace	Ethiopia	Amhara	North Gonder	AM_NGn	-	-	-	EIB
6856A	DP-6856A	EIB	landrace	Ethiopia	Amhara	North Gonder	AM_NGn	-	11°58 '	37°0 '	EIB
6856B	DP-6856B	EIB	landrace	Ethiopia	Amhara	North Gonder	AM_NGn	-	11°58 '	37°0 '	EIB
222530	DP-222530	EIB	landrace	Ethiopia	Amhara	North Gonder	AM_NGn	-	12°33 '	37°24 '	EIB
222297	DP-222297	EIB	landrace	Ethiopia	Amhara	North Gonder	AM_NGn	-	13°10 '	37°52 '	EIB
8205	DP-8205	EIB	landrace	Ethiopia	Amhara	North Shoa	AM_NSH	-	-	-	EIB
208482	DP-208482	EIB	landrace	Ethiopia	Amhara	North Shoa	AM_NSH	-	-	-	EIB
222859	DP-222859	EIB	landrace	Ethiopia	Amhara	North Shoa	AM_NSH	-	-	-	EIB
227542	DP-227542	EIB	landrace	Ethiopia	Amhara	North Shoa	AM_NSH	-	-	-	EIB
229611	DP-229611	EIB	landrace	Ethiopia	Amhara	North Shoa	AM_NSH	-	-	-	EIB
238561	DP-238561	EIB	landrace	Ethiopia	Amhara	North Shoa	AM_NSH	-	-	-	EIB
238576	DP-238576	EIB	landrace	Ethiopia	Amhara	North Shoa	AM_NSH	-	-	-	EIB
229251	DP-229251	EIB	landrace	Ethiopia	Amhara	North Shoa	AM_NSH	-	-	-	EIB
238540C	DP-238540C	EIB	landrace	Ethiopia	Amhara	North Shoa	AM_NSH	-	-	-	EIB
238540D	DP-238540D	EIB	landrace	Ethiopia	Amhara	North Shoa	AM_NSH	-	-	-	EIB
238552A	DP-238552A	EIB	landrace	Ethiopia	Amhara	North Shoa	AM_NSH	-	-	-	EIB
238555A	DP-238555A	EIB	landrace	Ethiopia	Amhara	North Shoa	AM_NSH	-	-	-	EIB
238564A	DP-238564A	EIB	landrace	Ethiopia	Amhara	North Shoa	AM_NSH	-	-	-	EIB
238573	DP-238573	EIB	landrace	Ethiopia	Amhara	North Shoa	AM_NSH	-	-	-	EIB
238579	DP-238579	EIB	landrace	Ethiopia	Amhara	North Shoa	AM_NSH	-	-	-	EIB
238513	DP-238513	EIB	landrace	Ethiopia	Amhara	North Shoa	AM_NSH	-	-	-	EIB
238570	DP-238570	EIB	landrace	Ethiopia	Amhara	North Shoa	AM_NSH	-	-	-	EIB
208481	DP-208481	EIB	landrace	Ethiopia	Amhara	North Shoa	AM_NSH	-	-	-	EIB
238540	DP-238540	EIB	landrace	Ethiopia	Amhara	North Shoa	AM_NSH	-	-	-	EIB
238567	DP-238567	EIB	landrace	Ethiopia	Amhara	North Shoa	AM_NSH	-	-	-	EIB
212561	DP-212561	EIB	landrace	Ethiopia	Amhara	North Shoa	AM_NSH	-	10°25 '	39°16 '	EIB
212564	DP-212564	EIB	landrace	Ethiopia	Amhara	North Shoa	AM_NSH	-	10°25 '	39°13 '	EIB
236986	DP-236986	EIB	landrace	Ethiopia	Amhara	North Shoa	AM_NSH	-	9°30 '	39°20 '	EIB
236987	DP-236987	EIB	landrace	Ethiopia	Amhara	North Shoa	AM_NSH	-	9°30 '	39°20 '	EIB
7961A	DP-7961A	EIB	landrace	Ethiopia	Amhara	North Shoa	AM_NSH	-	9°39 '	39°20 '	EIB
214366	DP-214366	EIB	landrace	Ethiopia	Amhara	North Shoa	AM_NSH	-	9°49 '	39°42 '	EIB
8210A	DP-8210A	EIB	landrace	Ethiopia	Amhara	North Shoa	AM_NSH	-	9°50 '	39°45 '	EIB
222730	DP-222730	EIB	landrace	Ethiopia	Amhara	North Shoa	AM_NSH	-	9°50 '	39°46 '	EIB
8208	DP-8208	EIB	landrace	Ethiopia	Amhara	North Shoa	AM_NSH	-	9°51 '	39°45 '	EIB
8214	DP-8214	EIB	landrace	Ethiopia	Amhara	North Shoa	AM_NSH	-	9°51 '	39°45 '	EIB
215276	DP-215276	EIB	landrace	Ethiopia	Amhara	North Shoa	AM_NSH	-	9°57 '	39°44 '	EIB
206567	DP-206567	EIB	landrace	Ethiopia	Amhara	South Gonder	AM_SG	-	-	-	EIB
206690	DP-206690	EIB	landrace	Ethiopia	Amhara	South Gonder	AM_SG	-	-	-	EIB
206700	DP-206700	EIB	landrace	Ethiopia	Amhara	South Gonder	AM_SG	-	-	-	EIB
222541	DP-222541	EIB	landrace	Ethiopia	Amhara	South Gonder	AM_SG	-	-	-	EIB
222542	DP-222542	EIB	landrace	Ethiopia	Amhara	South Gonder	AM_SG	-	-	-	EIB
222660	DP-222660	EIB	landrace	Ethiopia	Amhara	South Gonder	AM_SG	-	-	-	EIB
231580	DP-231580	EIB	landrace	Ethiopia	Amhara	South Gonder	AM_SG	-	-	-	EIB
222655	DP-222655	EIB	landrace	Ethiopia	Amhara	South Gonder	AM_SG	-	-	-	EIB
206576	DP-206576	EIB	landrace	Ethiopia	Amhara	South Gonder	AM_SG	-	-	-	EIB
222641	DP-222641	EIB	landrace	Ethiopia	Amhara	South Gonder	AM_SG	-	11°38 '	38°32 '	EIB
222352	DP-222352	EIB	landrace	Ethiopia	Amhara	West Gojam	AM_WG	-	-	-	EIB
208215A	DP-208215A	EIB	landrace	Ethiopia	Amhara	West Gojam	AM_WG	-	-	-	EIB
236309A	DP-236309A	EIB	landrace	Ethiopia	Amhara	West Gojam	AM_WG	-	-	-	EIB
234513	DP-234513	EIB	landrace	Ethiopia	Amhara	West Gojam	AM_WG	-	-	-	EIB
234514	DP-234514	EIB	landrace	Ethiopia	Amhara	West Gojam	AM_WG	-	-	-	EIB
222346	DP-222346	EIB	landrace	Ethiopia	Amhara	West Gojam	AM_WG	-	10°59 '	36°55 '	EIB
214874	DP-214874	EIB	landrace	Ethiopia	Amhara	Wollo	AM_WO	-	-	-	EIB
214877	DP-214877	EIB	landrace	Ethiopia	Amhara	Wollo	AM_WO	-	-	-	EIB
215111	DP-215111	EIB	landrace	Ethiopia	Amhara	Wollo	AM_WO	-	-	-	EIB
222811	DP-222811	EIB	landrace	Ethiopia	Amhara	Wollo	AM_WO	-	-	-	EIB
222834	DP-222834	EIB	landrace	Ethiopia	Amhara	Wollo	AM_WO	-	-	-	EIB
222855	DP-222855	EIB	landrace	Ethiopia	Amhara	Wollo	AM_WO	-	-	-	EIB
238555	DP-238555	EIB	landrace	Ethiopia	Amhara	Wollo	AM_WO	-	-	-	EIB
228260A	DP-228260A	EIB	landrace	Ethiopia	Amhara	Wollo	AM_WO	-	-	-	EIB
222856	DP-222856	EIB	landrace	Ethiopia	Amhara	Wollo	AM_WO	-	-	-	EIB
222682	DP-222682	EIB	landrace	Ethiopia	Amhara	Wollo	AM_WO	-	-	-	EIB
222854	DP-222854	EIB	landrace	Ethiopia	Amhara	Wollo	AM_WO	-	-	-	EIB
214881	DP-214881	EIB	landrace	Ethiopia	Amhara	Wollo	AM_WO	-	-	-	EIB
226094	DP-226094	EIB	landrace	Ethiopia	Amhara	Wollo	AM_WO	-	10°46 '	38°44 '	EIB
231597	DP-231597	EIB	landrace	Ethiopia	Amhara	Wollo	AM_WO	-	10°51 '	39°0 '	EIB
215268Bl	DP-215268Bl	EIB	landrace	Ethiopia	Amhara	Wollo	AM_WO	-	10°57 '	39°33 '	EIB
222707A	DP-222707A	EIB	landrace	Ethiopia	Amhara	Wollo	AM_WO	-	11°15 '	39°34 '	EIB
231586	DP-231586	EIB	landrace	Ethiopia	Amhara	Wollo	AM_WO	-	11°34 '	39°9 '	EIB
231591A	DP-231591A	EIB	landrace	Ethiopia	Amhara	Wollo	AM_WO	-	11°35 '	39°4 '	EIB
236982	DP-236982	EIB	landrace	Ethiopia	Oromia	Arsi	OR_AR	-	-	-	EIB
212415	DP-212415	EIB	landrace	Ethiopia	Oromia	Arsi	OR_AR	-	5°19 '	37°23 '	EIB
226928	DP-226928	EIB	landrace	Ethiopia	Oromia	Arsi	OR_AR	-	7°1 '	38°56 '	EIB
236979A	DP-236979A	EIB	landrace	Ethiopia	Oromia	Arsi	OR_AR	-	7°24 '	39°14 '	EIB
222433	DP-222433	EIB	landrace	Ethiopia	Oromia	Arsi	OR_AR	-	7°30 '	40°5 '	EIB
222434	DP-222434	EIB	landrace	Ethiopia	Oromia	Arsi	OR_AR	-	7°30 '	40°5 '	EIB
222435	DP-222435	EIB	landrace	Ethiopia	Oromia	Arsi	OR_AR	-	7°30 '	40°5 '	EIB
222432	DP-222432	EIB	landrace	Ethiopia	Oromia	Arsi	OR_AR	-	7°31 '	40°3 '	EIB
222426	DP-222426	EIB	landrace	Ethiopia	Oromia	Arsi	OR_AR	-	7°32 '	39°59 '	EIB
226273	DP-226273	EIB	landrace	Ethiopia	Oromia	Arsi	OR_AR	-	7°37 '	39°29 '	EIB
222554	DP-222554	EIB	landrace	Ethiopia	Oromia	Arsi	OR_AR	-	7°38 '	39°30 '	EIB
222387	DP-222387	EIB	landrace	Ethiopia	Oromia	Arsi	OR_AR	-	7°40 '	39°56 '	EIB
236985A	DP-236985A	EIB	landrace	Ethiopia	Oromia	Arsi	OR_AR	-	7°40 '	40°12 '	EIB
236984	DP-236984	EIB	landrace	Ethiopia	Oromia	Arsi	OR_AR	-	7°40 '	40°12 '	EIB
222419	DP-222419	EIB	landrace	Ethiopia	Oromia	Arsi	OR_AR	-	7°42 '	39°44 '	EIB
202012	DP-202012	EIB	landrace	Ethiopia	Oromia	Arsi	OR_AR	-	7°42 '	39°44 '	EIB
222413	DP-222413	EIB	landrace	Ethiopia	Oromia	Arsi	OR_AR	-	7°44 '	39°53 '	EIB
231547A	DP-231547A	EIB	landrace	Ethiopia	Oromia	Arsi	OR_AR	-	7°50 '	39°34 '	EIB
204470B	DP-204470B	EIB	landrace	Ethiopia	Oromia	Arsi	OR_AR	-	7°53 '	39°44 '	EIB
226973B	DP-226973B	EIB	landrace	Ethiopia	Oromia	Arsi	OR_AR	-	7°53 '	39°37 '	EIB
222408	DP-222408	EIB	landrace	Ethiopia	Oromia	Arsi	OR_AR	-	7°54 '	39°47 '	EIB
227009	DP-227009	EIB	landrace	Ethiopia	Oromia	Arsi	OR_AR	-	8°19 '	39°55 '	EIB
222805	DP-222805	EIB	landrace	Ethiopia	Oromia	Bale	OR_BA	-	-	-	EIB
222806	DP-222806	EIB	landrace	Ethiopia	Oromia	Bale	OR_BA	-	-	-	EIB
227058	DP-227058	EIB	landrace	Ethiopia	Oromia	Bale	OR_BA	-	-	-	EIB
215411	DP-215411	EIB	landrace	Ethiopia	Oromia	Bale	OR_BA	-	-	-	EIB
226825	DP-226825	EIB	landrace	Ethiopia	Oromia	Bale	OR_BA	-	7°20 '	39°45 '	EIB
226826	DP-226826	EIB	landrace	Ethiopia	Oromia	Bale	OR_BA	-	7°20 '	39°45 '	EIB
222332	DP-222332	EIB	landrace	Ethiopia	Oromia	Bale	OR_BA	-	7°34 '	40°42 '	EIB
222326	DP-222326	EIB	landrace	Ethiopia	Oromia	Bale	OR_BA	-	7°42 '	40°41 '	EIB
214585	DP-214585	EIB	landrace	Ethiopia	Oromia	Bale	OR_BA	-	7°9 '	39°51 '	EIB
207058	DP-207058	EIB	landrace	Ethiopia	Oromia	Bale	OR_BA	-	7°9 '	39°51 '	EIB
208474	DP-208474	EIB	landrace	Ethiopia	Oromia	East Shoa	OR_ESH	-	-	-	EIB
238492B	DP-238492B	EIB	landrace	Ethiopia	Oromia	East Shoa	OR_ESH	-	-	-	EIB
238519	DP-238519	EIB	landrace	Ethiopia	Oromia	East Shoa	OR_ESH	-	-	-	EIB
238522	DP-238522	EIB	landrace	Ethiopia	Oromia	East Shoa	OR_ESH	-	-	-	EIB
238528	DP-238528	EIB	landrace	Ethiopia	Oromia	East Shoa	OR_ESH	-	-	-	EIB
210805A	DP-210805A	EIB	landrace	Ethiopia	Oromia	East Shoa	OR_ESH	-	-	-	EIB
210806A	DP-210806A	EIB	landrace	Ethiopia	Oromia	East Shoa	OR_ESH	-	-	-	EIB
210806B	DP-210806B	EIB	landrace	Ethiopia	Oromia	East Shoa	OR_ESH	-	-	-	EIB
238504A	DP-238504A	EIB	landrace	Ethiopia	Oromia	East Shoa	OR_ESH	-	-	-	EIB
238504C	DP-238504C	EIB	landrace	Ethiopia	Oromia	East Shoa	OR_ESH	-	-	-	EIB
238525B	DP-238525B	EIB	landrace	Ethiopia	Oromia	East Shoa	OR_ESH	-	-	-	EIB
238531	DP-238531	EIB	landrace	Ethiopia	Oromia	East Shoa	OR_ESH	-	-	-	EIB
238507	DP-238507	EIB	landrace	Ethiopia	Oromia	East Shoa	OR_ESH	-	-	-	EIB
238516	DP-238516	EIB	landrace	Ethiopia	Oromia	East Shoa	OR_ESH	-	-	-	EIB
238498	DP-238498	EIB	landrace	Ethiopia	Oromia	East Shoa	OR_ESH	-	-	-	EIB
208780	DP-208780	EIB	landrace	Ethiopia	Oromia	East Shoa	OR_ESH	-	-	-	EIB
5314	DP-5314	EIB	landrace	Ethiopia	Oromia	East Shoa	OR_ESH	-	8°16 '	38°52 '	EIB
8034B	DP-8034B	EIB	landrace	Ethiopia	Oromia	East Shoa	OR_ESH	-	8°37 '	39°2 '	EIB
210816A	DP-210816A	EIB	landrace	Ethiopia	Oromia	East Shoa	OR_ESH	-	8°37 '	39°2 '	EIB
8019	DP-8019	EIB	landrace	Ethiopia	Oromia	East Shoa	OR_ESH	-	8°41 '	39°4 '	EIB
203889	DP-203889	EIB	landrace	Ethiopia	Oromia	East Shoa	OR_ESH	-	8°49 '	39°0 '	EIB
222190	DP-222190	EIB	landrace	Ethiopia	Oromia	East Shoa	OR_ESH	-	8°51 '	38°49 '	EIB
5300	DP-5300	EIB	landrace	Ethiopia	Oromia	East Shoa	OR_ESH	-	9°4 '	39°0 '	EIB
5654	DP-5654	EIB	landrace	Ethiopia	Oromia	East Shoa	OR_ESH	-	9°4 '	39°15 '	EIB
228862	DP-228862	EIB	landrace	Ethiopia	Oromia	Harrarge	OR_Har	-	-	-	EIB
226192	DP-226192	EIB	landrace	Ethiopia	Oromia	Harrarge	OR_Har	-	9°0 '	40°53 '	EIB
222578	DP-222578	EIB	landrace	Ethiopia	Oromia	Harrarge	OR_Har	-	9°28 '	41°48 '	EIB
8151	DP-8151	EIB	landrace	Ethiopia	Oromia	North Shoa	OR_NSH	-	-	-	EIB
208253	DP-208253	EIB	landrace	Ethiopia	Oromia	North Shoa	OR_NSH	-	-	-	EIB
208273	DP-208273	EIB	landrace	Ethiopia	Oromia	North Shoa	OR_NSH	-	-	-	EIB
208279	DP-208279	EIB	landrace	Ethiopia	Oromia	North Shoa	OR_NSH	-	-	-	EIB
208283	DP-208283	EIB	landrace	Ethiopia	Oromia	North Shoa	OR_NSH	-	-	-	EIB
208285	DP-208285	EIB	landrace	Ethiopia	Oromia	North Shoa	OR_NSH	-	-	-	EIB
208286	DP-208286	EIB	landrace	Ethiopia	Oromia	North Shoa	OR_NSH	-	-	-	EIB
208288	DP-208288	EIB	landrace	Ethiopia	Oromia	North Shoa	OR_NSH	-	-	-	EIB
208290	DP-208290	EIB	landrace	Ethiopia	Oromia	North Shoa	OR_NSH	-	-	-	EIB
208293	DP-208293	EIB	landrace	Ethiopia	Oromia	North Shoa	OR_NSH	-	-	-	EIB
208304	DP-208304	EIB	landrace	Ethiopia	Oromia	North Shoa	OR_NSH	-	-	-	EIB
208315	DP-208315	EIB	landrace	Ethiopia	Oromia	North Shoa	OR_NSH	-	-	-	EIB
208322	DP-208322	EIB	landrace	Ethiopia	Oromia	North Shoa	OR_NSH	-	-	-	EIB
208328	DP-208328	EIB	landrace	Ethiopia	Oromia	North Shoa	OR_NSH	-	-	-	EIB
208332A	DP-208332A	EIB	landrace	Ethiopia	Oromia	North Shoa	OR_NSH	-	-	-	EIB
208334	DP-208334	EIB	landrace	Ethiopia	Oromia	North Shoa	OR_NSH	-	-	-	EIB
208365	DP-208365	EIB	landrace	Ethiopia	Oromia	North Shoa	OR_NSH	-	-	-	EIB
208486	DP-208486	EIB	landrace	Ethiopia	Oromia	North Shoa	OR_NSH	-	-	-	EIB
222440	DP-222440	EIB	landrace	Ethiopia	Oromia	North Shoa	OR_NSH	-	-	-	EIB
222786	DP-222786	EIB	landrace	Ethiopia	Oromia	North Shoa	OR_NSH	-	-	-	EIB
208276A	DP-208276A	EIB	landrace	Ethiopia	Oromia	North Shoa	OR_NSH	-	-	-	EIB
208373A	DP-208373A	EIB	landrace	Ethiopia	Oromia	North Shoa	OR_NSH	-	-	-	EIB
208383B	DP-208383B	EIB	landrace	Ethiopia	Oromia	North Shoa	OR_NSH	-	-	-	EIB
222441A	DP-222441A	EIB	landrace	Ethiopia	Oromia	North Shoa	OR_NSH	-	-	-	EIB
222787B	DP-222787B	EIB	landrace	Ethiopia	Oromia	North Shoa	OR_NSH	-	-	-	EIB
236314A	DP-236314A	EIB	landrace	Ethiopia	Oromia	North Shoa	OR_NSH	-	-	-	EIB
238546	DP-238546	EIB	landrace	Ethiopia	Oromia	North Shoa	OR_NSH	-	-	-	EIB
208316	DP-208316	EIB	landrace	Ethiopia	Oromia	North Shoa	OR_NSH	-	-	-	EIB
208264	DP-208264	EIB	landrace	Ethiopia	Oromia	North Shoa	OR_NSH	-	-	-	EIB
208320	DP-208320	EIB	landrace	Ethiopia	Oromia	North Shoa	OR_NSH	-	-	-	EIB
208250	DP-208250	EIB	landrace	Ethiopia	Oromia	North Shoa	OR_NSH	-	-	-	EIB
208277	DP-208277	EIB	landrace	Ethiopia	Oromia	North Shoa	OR_NSH	-	-	-	EIB
208321	DP-208321	EIB	landrace	Ethiopia	Oromia	North Shoa	OR_NSH	-	-	-	EIB
208312	DP-208312	EIB	landrace	Ethiopia	Oromia	North Shoa	OR_NSH	-	-	-	EIB
208258	DP-208258	EIB	landrace	Ethiopia	Oromia	North Shoa	OR_NSH	-	-	-	EIB
208294	DP-208294	EIB	landrace	Ethiopia	Oromia	North Shoa	OR_NSH	-	-	-	EIB
208262	DP-208262	EIB	landrace	Ethiopia	Oromia	North Shoa	OR_NSH	-	-	-	EIB
208336	DP-208336	EIB	landrace	Ethiopia	Oromia	North Shoa	OR_NSH	-	-	-	EIB
208252	DP-208252	EIB	landrace	Ethiopia	Oromia	North Shoa	OR_NSH	-	-	-	EIB
208281	DP-208281	EIB	landrace	Ethiopia	Oromia	North Shoa	OR_NSH	-	-	-	EIB
208323A	DP-208323A	EIB	landrace	Ethiopia	Oromia	North Shoa	OR_NSH	-	-	-	EIB
208317	DP-208317	EIB	landrace	Ethiopia	Oromia	North Shoa	OR_NSH	-	-	-	EIB
208682	DP-208682	EIB	landrace	Ethiopia	Oromia	North Shoa	OR_NSH	-	-	-	EIB
208336bl	DP-208336bl	EIB	landrace	Ethiopia	Oromia	North Shoa	OR_NSH	-	-	-	EIB
5679	DP-5679	EIB	landrace	Ethiopia	Oromia	North Shoa	OR_NSH	-	10°34 '	37°29 '	EIB
204562A	DP-204562A	EIB	landrace	Ethiopia	Oromia	North Shoa	OR_NSH	-	8°56 '	38°59 '	EIB
5588	DP-5588	EIB	landrace	Ethiopia	Oromia	North Shoa	OR_NSH	-	9°1 '	39°3 '	EIB
5578A	DP-5578A	EIB	landrace	Ethiopia	Oromia	North Shoa	OR_NSH	-	9°1 '	39°3 '	EIB
5634	DP-5634	EIB	landrace	Ethiopia	Oromia	North Shoa	OR_NSH	-	9°2 '	39°6 '	EIB
204488	DP-204488	EIB	landrace	Ethiopia	Oromia	North Shoa	OR_NSH	-	9°27 '	39°15 '	EIB
204493A	DP-204493A	EIB	landrace	Ethiopia	Oromia	North Shoa	OR_NSH	-	9°27 '	39°15 '	EIB
5611	DP-5611	EIB	landrace	Ethiopia	Oromia	North Shoa	OR_NSH	-	9°3 '	39°4 '	EIB
204530	DP-204530	EIB	landrace	Ethiopia	Oromia	North Shoa	OR_NSH	-	9°36 '	38°49 '	EIB
226894	DP-226894	EIB	landrace	Ethiopia	Oromia	North Shoa	OR_NSH	-	9°44 '	38°43 '	EIB
222457	DP-222457	EIB	landrace	Ethiopia	Oromia	West Shoa	OR_WSH	-	-	-	EIB
228762	DP-228762	EIB	landrace	Ethiopia	Oromia	West Shoa	OR_WSH	-	-	-	EIB
228771	DP-228771	EIB	landrace	Ethiopia	Oromia	West Shoa	OR_WSH	-	-	-	EIB
208746A	DP-208746A	EIB	landrace	Ethiopia	Oromia	West Shoa	OR_WSH	-	-	-	EIB
210798B	DP-210798B	EIB	landrace	Ethiopia	Oromia	West Shoa	OR_WSH	-	-	-	EIB
228763A	DP-228763A	EIB	landrace	Ethiopia	Oromia	West Shoa	OR_WSH	-	-	-	EIB
210801	DP-210801	EIB	landrace	Ethiopia	Oromia	West Shoa	OR_WSH	-	-	-	EIB
228753	DP-228753	EIB	landrace	Ethiopia	Oromia	West Shoa	OR_WSH	-	-	-	EIB
204353	DP-204353	EIB	landrace	Ethiopia	Oromia	West Shoa	OR_WSH	-	7°46 '	39°47 '	EIB
202458	DP-202458	EIB	landrace	Ethiopia	Oromia	West Shoa	OR_WSH	-	8°58 '	38°3 '	EIB
222197A	DP-222197A	EIB	landrace	Ethiopia	Oromia	West Shoa	OR_WSH	-	9°1 '	38°8 '	EIB
231524	DP-231524	EIB	landrace	Ethiopia	Oromia	West Shoa	OR_WSH	-	9°16 '	38°4 '	EIB
222464	DP-222464	EIB	landrace	Ethiopia	Oromia	West Shoa	OR_WSH	-	9°22 '	38°3 '	EIB
222462	DP-222462	EIB	landrace	Ethiopia	Oromia	West Shoa	OR_WSH	-	9°22 '	38°3 '	EIB
226887	DP-226887	EIB	landrace	Ethiopia	Oromia	West Shoa	OR_WSH	-	9°27 '	39°15 '	EIB
214303	DP-214303	EIB	landrace	Ethiopia	Oromia	West Shoa	OR_WSH	-	9°6 '	38°25 '	EIB
216414	DP-216414	EIB	landrace	Ethiopia	Southern Ethiopia	-	SNNP	-	-	-	EIB
208873	DP-208873	EIB	landrace	Ethiopia	Southern Ethiopia	-	SNNP	-	7°20 '	37°42 '	EIB
222780	DP-222780	EIB	landrace	Ethiopia	Southern Ethiopia	-	SNNP	-	7°20 '	37°42 '	EIB
236291	DP-236291	EIB	landrace	Ethiopia	Tigray	Central	TIG_C	-	-	-	EIB
236296	DP-236296	EIB	landrace	Ethiopia	Tigray	Central	TIG_C	-	-	-	EIB
236300	DP-236300	EIB	landrace	Ethiopia	Tigray	Central	TIG_C	-	-	-	EIB
216628A	DP-216628A	EIB	landrace	Ethiopia	Tigray	Central	TIG_C	-	-	-	EIB
236297	DP-236297	EIB	landrace	Ethiopia	Tigray	Central	TIG_C	-	-	-	EIB
GG2 *	DP-GG2 *	MU	landrace	Ethiopia	Tigray	Central	TIG_C	-	-	-	EIB
5680	DP-5680	EIB	landrace	Ethiopia	Tigray	Central	TIG_C	-	-	-	EIB
238120	DP-238120	EIB	landrace	Ethiopia	Tigray	Central	TIG_C	-	13°4 '	39°35 '	EIB
238137A	DP-238137A	EIB	landrace	Ethiopia	Tigray	Central	TIG_C	-	14°4 '	38°5 '	EIB
206556	DP-206556	EIB	landrace	Ethiopia	Tigray	Eastern	TIG_E	-	-	-	EIB
236286	DP-236286	EIB	landrace	Ethiopia	Tigray	Eastern	TIG_E	-	-	-	EIB
236288	DP-236288	EIB	landrace	Ethiopia	Tigray	Eastern	TIG_E	-	-	-	EIB
238132B	DP-238132B	EIB	landrace	Ethiopia	Tigray	Eastern	TIG_E	-	13°9 '	39°8 '	EIB
238133	DP-238133	EIB	landrace	Ethiopia	Tigray	Eastern	TIG_E	-	13°9 '	39°8 '	EIB
238130	DP-238130	EIB	landrace	Ethiopia	Tigray	Eastern	TIG_E	-	14°10 '	39°52 '	EIB
206551	DP-206551	EIB	landrace	Ethiopia	Tigray	Southern	TIG_S	-	-	-	EIB
206554	DP-206554	EIB	landrace	Ethiopia	Tigray	Southern	TIG_S	-	-	-	EIB
213310	DP-213310	EIB	landrace	Ethiopia	Tigray	Southern	TIG_S	-	-	-	EIB
223257	DP-223257	EIB	landrace	Ethiopia	Tigray	Southern	TIG_S	-	-	-	EIB
236269	DP-236269	EIB	landrace	Ethiopia	Tigray	Southern	TIG_S	-	-	-	EIB
236276	DP-236276	EIB	landrace	Ethiopia	Tigray	Southern	TIG_S	-	-	-	EIB
236278	DP-236278	EIB	landrace	Ethiopia	Tigray	Southern	TIG_S	-	-	-	EIB
236282	DP-236282	EIB	landrace	Ethiopia	Tigray	Southern	TIG_S	-	-	-	EIB
206551A	DP-206551A	EIB	landrace	Ethiopia	Tigray	Southern	TIG_S	-	-	-	EIB
210817A	DP-210817A	EIB	landrace	Ethiopia	Tigray	Southern	TIG_S	-	-	-	EIB
236271	DP-236271	EIB	landrace	Ethiopia	Tigray	Southern	TIG_S	-	-	-	EIB
Achille	Achille	ENEA	improved variety	Mediterraneum	Italy	-	MED	-	-	-	SSA
Aziziah	Aziziah	CRA CER	improved variety	Mediterraneum	Italy	-	MED	-	-	-	SSA
Bidì	Bidì	CRA CER	improved variety	Mediterraneum	Italy	-	MED	-	-	-	SSA
Biensur	Biensur	ENEA	improved variety	Mediterraneum	Italy	-	MED	-	-	-	SSA
Cirillo	Cirillo	CRA CER	improved variety	Mediterraneum	Italy	-	MED	-	-	-	SSA
Claudio	Claudio	CRA CER	improved variety	Mediterraneum	Italy	-	MED	-	-	-	SSA
Inglesia	Inglesia	CRA CER	improved variety	Mediterraneum	Italy	-	MED	-	-	-	SSA
Karur	Karur	ENEA	improved variety	Mediterraneum	Italy	-	MED	-	-	-	SSA
Khorasan	Khorasan	ENEA	improved variety	Mediterraneum	Italy	-	MED	-	-	-	SSA
Maestrale	Maestrale	CRA CER	improved variety	Mediterraneum	Italy	-	MED	-	-	-	SSA
Normanno	Normanno	CRA CER	improved variety	Mediterraneum	Italy	-	MED	-	-	-	SSA
Odisseo	Odisseo	CRA CER	improved variety	Mediterraneum	Italy	-	MED	-	-	-	SSA
Ofanto	Ofanto	CRA CER	improved variety	Mediterraneum	Italy	-	MED	-	-	-	SSA
Saragolla	Saragolla	CRA CER	improved variety	Mediterraneum	Italy	-	MED	-	-	-	SSA
Senatore Cappelli	Senatore Cappelli	CRA CER	improved variety	Mediterraneum	Italy	-	MED	-	-	-	SSA
Simeto	Simeto	CRA CER	improved variety	Mediterraneum	Italy	-	MED	-	-	-	SSA
Svevo	Svevo	CRA CER	improved variety	Mediterraneum	Italy	-	MED	-	-	-	SSA
T. turgidum	T. turgidum	ENEA	improved variety	Mediterraneum	Italy	-	MED	-	-	-	SSA
Tirex	Tirex	CRA CER	improved variety	Mediterraneum	Italy	-	MED	-	-	-	SSA
Trinakria	Trinakria	CRA CER	improved variety	Mediterraneum	Italy	-	MED	-	-	-	SSA
Urria 12	Urria 12	CRA CER	improved variety	Mediterraneum	Italy	-	MED	-	-	-	SSA
4001	4001	CNR/IBBR	accession	Mediterraneum	Syria	-	MED	-	-	-	SSA
4002	4002	CNR/IBBR	accession	Mediterraneum	Syria	-	MED	-	-	-	SSA
4005	4005	CNR/IBBR	accession	Mediterraneum	Syria	-	MED	-	-	-	SSA
4029	4029	CNR/IBBR	accession	Mediterraneum	Morocco	-	MED	-	-	-	SSA
4030	4030	CNR/IBBR	accession	Mediterraneum	Morocco	-	MED	-	-	-	SSA
4031	4031	CNR/IBBR	accession	Mediterraneum	Morocco	-	MED	-	-	-	SSA
4034	4034	CNR/IBBR	accession	Mediterraneum	Algeria	-	MED	-	-	-	SSA
4043	4043	CNR/IBBR	accession	Mediterraneum	Jordan	-	MED	-	-	-	SSA
4045	4045	CNR/IBBR	accession	Mediterraneum	Jordan	-	MED	-	-	-	SSA
4046	4046	CNR/IBBR	accession	Mediterraneum	Jordan	-	MED	-	-	-	SSA
4047	4047	CNR/IBBR	accession	Mediterraneum	Cyprus	-	MED	-	-	-	SSA
4048	4048	CNR/IBBR	accession	Mediterraneum	Cyprus	-	MED	-	-	-	SSA
4049	4049	CNR/IBBR	accession	Mediterraneum	Cyprus	-	MED	-	-	-	SSA
4050	4050	CNR/IBBR	accession	Mediterraneum	Iran	-	MED	-	-	-	SSA
4052	4052	CNR/IBBR	accession	Mediterraneum	Turkey	-	MED	-	-	-	SSA
4054	4054	CNR/IBBR	accession	Mediterraneum	Turkey	-	MED	-	-	-	SSA
4055	4055	CNR/IBBR	accession	Mediterraneum	Turkey	-	MED	-	-	-	SSA
* GG2 line is a selection by the Tigrian farmer Gebremariam Gebregziabher
ADARC = Adet Agricultural Research Center, Adet, Ethiopia
CNR/IBBR = National Research Council, Institute of Biosciences and Bioresources, Bari, Italy
CRA CER = Cereal Research Center, Foggia, Italy
DAZRC = Debrezeit Agricultural Research Center, Debrezeit, Ethiopia
EIB = Ethiopian Institute of Biodiversity, Addis Ababa, Ethiopia
ENEA = National Agency for New Technologies, Energy and Sustainable Economic Development, Rome, Italy
MU = Mekelle University, Makalè, Ethiopia
SARC = Sirinka Agricultural Research Center, Sirinka, Ethiopia
SSA = Scuola Superiore Sant'Anna, Pisa, Italy
NA = not available
