# Supplementary material for: High‐density molecular characterization and association mapping in Ethiopian durum wheat landraces reveals high diversity and potential for wheat breeding
Source: Plant Biotechnol J. 2016 Feb 8;14(9):1800–12. doi: 10.1111/pbi.12538 (PMC5067613; doi:10.1111/pbi.12538)
Supplement: Supplementary file 11 — Table S2 Marker‐trait associations (MTAs) significant at FDR 10%. [file PBI-14-1800-s007.xlsx]

## Sheet: Sheet1
Trait	marker	Chr	cM	p-value	FDR
DB	Tdurum_contig42755_379	1B	79.5999	1.13713e-05	0.0567481
DB	wsnp_Ex_rep_c101231_86636951	1B	79.6	4.21094e-06	0.0286298
DB	Kukri_rep_c111991_498	1B	79.6001	1.68464e-05	0.0597584
DB	Tdurum_contig65046_52	1B	81.1999	1.2701e-05	0.0567481
DB	BS00107749_51	1B	81.2	1.31773e-05	0.0567481
DB	BS00082521_51	1B	81.2	3.78489e-06	0.0280726
DB	Excalibur_c6892_274	1B	81.2	2.01095e-05	0.0683614
DB	RAC875_c32687_153	1B	81.2001	2.28953e-05	0.0718445
DB	Tdurum_contig48523_1365	1B	82.2	2.64347e-06	0.0280726
DB	Tdurum_contig21894_234	1B	82.2	2.82302e-06	0.0280726
DB	Tdurum_contig79899_540	1B	82.2	6.04828e-07	0.0166065
DB	wsnp_Ku_c8235_14030979	1B	82.2	2.26125e-05	0.0718445
DB	Tdurum_contig48523_1838	1B	82.2001	6.10629e-07	0.0166065
DB	Tdurum_contig45301_876	1B	82.8	2.50693e-06	0.0280726
DB	BS00063092_51	1B	83.6	3.31194e-06	0.0280726
DB	Excalibur_c60931_1260	1B	83.6001	1.44195e-05	0.0574811
DB	Ku_c106533_550	1B	83.9	1.30925e-05	0.0567481
DB	BS00076405_51	1B	83.9	5.79417e-06	0.0363638
DB	RAC875_c55891_659	1B	84.5001	1.22372e-05	0.0567481
DB	tplb0024p13_611	2B	80.5999	3.24313e-05	0.0868527
DB	wsnp_CAP11_rep_c9018_3888047	2B	80.5999	1.32155e-05	0.0567481
DB	wsnp_Ku_c16481_25377573	4A	50.7999	2.98983e-05	0.0841143
DB	wsnp_Ku_c7197_12439730	4A	50.8	2.95728e-05	0.0841143
DB	wsnp_Ex_c10527_17198865	4A	51.2	2.98983e-05	0.0841143
DB	wsnp_Ku_c46057_52907637	4A	51.3001	3.30008e-05	0.0868527
DF	Tdurum_contig65046_52	1B	81.1999	2.34209e-05	0.0830799
DF	BS00107749_51	1B	81.2	2.60085e-05	0.088266
DF	BS00082521_51	1B	81.2	6.2364e-06	0.0508137
DF	RAC875_c32687_153	1B	81.2001	1.58915e-05	0.0682388
DF	Tdurum_contig48523_1365	1B	82.2	3.03252e-05	0.091613
DF	Tdurum_contig79899_540	1B	82.2	7.58694e-06	0.0508137
DF	Tdurum_contig48523_1838	1B	82.2001	8.71943e-06	0.0508137
DF	Tdurum_contig45301_876	1B	82.8	2.16455e-05	0.0826277
DF	wsnp_Ku_c16481_25377573	4A	50.7999	6.0579e-06	0.0508137
DF	wsnp_Ku_c7197_12439299	4A	50.7999	1.38427e-05	0.0627434
DF	wsnp_Ex_c4286_7734046	4A	50.7999	2.22806e-05	0.0826277
DF	wsnp_Ra_c31915_40982091	4A	50.7999	1.38427e-05	0.0627434
DF	wsnp_Ku_c7197_12439730	4A	50.8	3.95125e-06	0.0508137
DF	IAAV3906	4A	50.8	7.63464e-06	0.0508137
DF	wsnp_Ex_c35839_43909163	4A	50.8001	2.10845e-05	0.0826277
DF	wsnp_Ex_c10527_17198865	4A	51.2	6.0579e-06	0.0508137
DF	wsnp_Ex_c8131_13754852	4A	51.3	1.16073e-05	0.0627434
DF	wsnp_Ex_c8131_13753986	4A	51.3	8.52824e-06	0.0508137
DF	wsnp_Ku_c46057_52907637	4A	51.3001	5.8869e-06	0.0508137
DF	wsnp_Ex_c3178_5868813	4A	51.3001	5.93147e-06	0.0508137
DF	Kukri_c48155_158	4A	51.3001	2.70466e-05	0.088266
DM	Tdurum_contig42755_379	1B	79.5999	1.62563e-06	0.00660922
DM	wsnp_Ex_rep_c101231_86636951	1B	79.6	1.68274e-06	0.00660922
DM	BS00067971_51	1B	79.6	3.84461e-06	0.0117214
DM	Kukri_rep_c111991_498	1B	79.6001	1.41038e-06	0.00639269
DM	Tdurum_contig65046_52	1B	81.1999	1.796e-06	0.00666046
DM	BS00107749_51	1B	81.2	1.70117e-06	0.00660922
DM	BS00082521_51	1B	81.2	3.78897e-07	0.00225121
DM	Excalibur_c24663_1042	1B	81.2	3.23543e-06	0.0109987
DM	Excalibur_c6892_274	1B	81.2	1.99212e-07	0.00186259
DM	BobWhite_rep_c57575_65	1B	81.2001	2.15058e-06	0.00762866
DM	RAC875_c32687_153	1B	81.2001	4.42224e-07	0.00240532
DM	Tdurum_contig48523_1365	1B	82.2	1.06442e-07	0.00186259
DM	Tdurum_contig21894_234	1B	82.2	1.13068e-07	0.00186259
DM	Tdurum_contig79899_540	1B	82.2	9.98228e-08	0.00186259
DM	wsnp_Ku_c8235_14030979	1B	82.2	1.33012e-05	0.032885
DM	Tdurum_contig48523_1838	1B	82.2001	1.60276e-07	0.00186259
DM	Tdurum_contig45301_876	1B	82.8	1.55101e-07	0.00186259
DM	wsnp_Ex_c39616_46871127	1B	83.2	3.87902e-06	0.0117214
DM	BS00063092_51	1B	83.6	3.42093e-08	0.00186259
DM	Excalibur_c60931_1260	1B	83.6001	1.04604e-06	0.0050202
DM	Ku_c106533_550	1B	83.9	1.60512e-07	0.00186259
DM	BS00076405_51	1B	83.9	1.01709e-06	0.0050202
DM	wsnp_JD_c1219_1766330	7A	204.2	6.82227e-06	0.0179551
PH	Tdurum_contig44861_237	1B	19.3999	1.26312e-05	0.0606199
PH	wsnp_Ex_c5780_10153638	1B	19.4001	4.89891e-06	0.043228
PH	Tdurum_contig60037_528	1B	23.2001	3.02308e-05	0.0845519
PH	BS00009699_51	1B	23.2001	2.66712e-06	0.043228
PH	JD_c8871_331	2A	154.6	8.24353e-06	0.0440392
PH	BS00081138_51	2A	206.8	3.10902e-05	0.0845519
PH	RFL_Contig4186_852	3B	166	1.01486e-06	0.043228
PH	RFL_Contig4186_914	3B	166	2.54661e-05	0.075527
PH	Tdurum_contig59953_282	3B	166	6.74986e-06	0.043228
PH	Tdurum_contig47776_377	3B	166.4	6.74986e-06	0.043228
PH	BS00059503_51	4A	114.6	2.06785e-06	0.043228
PH	Tdurum_contig67399_676	4B	13.9	1.5046e-05	0.0646083
PH	Tdurum_contig31139_143	4B	14.4	2.63062e-06	0.043228
PH	Tdurum_contig28179_189	5A	80.8999	4.12617e-05	0.0961833
PH	Tdurum_contig49767_723	5A	199.6	2.00354e-05	0.0715496
PH	wsnp_Ku_c12562_20256747	5B	75.3999	4.25993e-05	0.096543
PH	Excalibur_c76979_970	5B	77.3	2.58772e-05	0.075527
PH	Tdurum_contig68472_291	5B	77.3001	3.73204e-05	0.0922684
PH	wsnp_Ex_c11951_19164786	5B	167.3	2.57156e-05	0.075527
PH	Excalibur_c64989_556	6B	20.4	2.01704e-05	0.0715496
PH	BS00047254_51	6B	71.8999	1.39855e-05	0.063391
PH	GENE-3717_115	6B	71.9	6.25501e-06	0.043228
PH	BobWhite_c10852_309	6B	71.9	2.11247e-05	0.0718127
PH	JD_c12038_736	6B	93.3999	1.71011e-05	0.0664396
PH	JD_c12038_441	6B	93.4	3.92173e-05	0.0941065
PH	Ex_c11348_1256	6B	93.4	3.36987e-05	0.0876014
PH	BobWhite_c45091_53	6B	93.4001	3.4359e-05	0.0876014
PH	wsnp_Ex_rep_c106072_90285324	6B	96	2.59203e-05	0.075527
PH	Tdurum_contig65998_258	6B	155.1	3.6274e-06	0.043228
PH	wsnp_Ku_c5160_9203226	6B	155.1	6.88791e-06	0.043228
PH	Tdurum_contig62873_597	7B	92	8.39248e-06	0.0440392
NET	wsnp_Ex_c16592_25117132	1A	68.9	0.000139278	0.0627804
NET	Excalibur_c10167_1028	1A	68.9	7.57453e-05	0.0372279
NET	wsnp_Ku_c2815_5317230	1A	68.9001	0.000109309	0.0518499
NET	wsnp_Ra_c7818_13376644	1A	69.1999	0.000192158	0.0798485
NET	Kukri_c10239_2186	1A	69.2001	0.000231913	0.0914063
NET	Ku_c111306_371	1B	6.09998	0.000116005	0.0543235
NET	Excalibur_rep_c102616_317	1B	160.3	0.000164184	0.0713422
NET	Kukri_rep_c111174_132	1B	162.1	5.7049e-05	0.0302238
NET	Kukri_rep_c110309_129	1B	162.5	6.38044e-05	0.0329796
NET	Tdurum_contig9070_142	2A	92.1001	0.000139241	0.0627804
NET	wsnp_BE497494A_Td_2_1	2A	92.3001	0.000156801	0.0687793
NET	BS00029332_51	2A	152.5	1.91266e-05	0.0138233
NET	GENE-1293_97	2A	154.6	0.000138905	0.0627804
NET	RAC875_c25988_214	2A	154.6	1.57143e-05	0.0128208
NET	Kukri_rep_c69608_2762	2A	154.6	2.56697e-05	0.0168896
NET	RAC875_c110332_54	2A	154.6	9.10113e-06	0.0110568
NET	wsnp_Ra_c10658_17500498	2A	154.6	3.34163e-05	0.0203458
NET	Kukri_c9145_1193	2A	154.6	3.60746e-05	0.0216413
NET	TA001297-0826	2A	154.6	1.11547e-05	0.0111691
NET	Excalibur_c3171_416	2A	154.6	1.95308e-05	0.0138233
NET	RAC875_rep_c77617_1454	2A	154.6	1.60916e-05	0.0129987
NET	Excalibur_rep_c108662_132	2A	154.6	1.50883e-05	0.0125747
NET	wsnp_Ex_c2426_4542393	2A	154.6	1.68503e-06	0.00441558
NET	Ku_c69608_894	2A	154.6	9.22742e-06	0.0110568
NET	RAC875_c110838_423	2A	154.6	2.39225e-05	0.015868
NET	Excalibur_c22687_1139	2A	154.6	2.93543e-05	0.0185962
NET	wsnp_Ex_rep_c66358_64543218	2A	154.6	1.11547e-05	0.0111691
NET	Kukri_rep_c69608_375	2A	154.6	1.39428e-05	0.0118495
NET	Excalibur_c38761_288	2A	154.6	1.14332e-05	0.0111691
NET	Excalibur_c7282_512	2A	154.6	3.17892e-05	0.0195006
NET	wsnp_Ex_c59095_60108097	2A	158.7	9.74053e-05	0.0470237
NET	BobWhite_c2988_493	2B	34	1.27442e-05	0.0116623
NET	wsnp_Ex_rep_c103064_88104690	2B	161.5	0.00016785	0.0721188
NET	wsnp_Ex_c3478_6369892	3A	71.6	4.55469e-06	0.00765113
NET	wsnp_Ex_rep_c101340_86719239	3A	71.8	0.000212235	0.0858677
NET	wsnp_JD_c1187_1731186	3A	71.8001	0.000176059	0.0737762
NET	wsnp_Ex_c28310_37444843	3A	72.1999	5.03455e-06	0.00775007
NET	JD_c1187_1398	3A	72.1999	0.000151831	0.0674
NET	wsnp_Ex_rep_c69577_68526990	3A	72.1999	5.51426e-06	0.00817986
NET	wsnp_BE443995B_Ta_2_2	3A	72.2	7.63274e-06	0.00988464
NET	Kukri_rep_c112061_617	3A	72.2	3.41913e-06	0.00680381
NET	CAP8_c1093_136	3A	72.2001	1.98202e-06	0.00458379
NET	Kukri_rep_c110312_376	3A	72.2001	6.07137e-06	0.00864345
NET	wsnp_JD_c11273_11770307	3A	72.2001	2.64478e-05	0.0172624
NET	wsnp_Ex_c16615_25147492	3A	72.2001	6.40434e-06	0.00885612
NET	wsnp_RFL_Contig4404_5157920	3A	72.5	4.28266e-06	0.00757812
NET	Ku_c12191_1202	3A	172.5	1.96565e-05	0.0138233
NET	Kukri_c89530_189	3B	200.5	0.000210325	0.0858677
NET	Jagger_c3292_145	3B	200.5	5.78227e-06	0.00842425
NET	Kukri_c45513_83	3B	200.5	0.000104869	0.050035
NET	BS00073480_51	3B	200.5	2.94031e-05	0.0185962
NET	Kukri_c7860_911	3B	201.1	5.19153e-08	0.000876901
NET	BS00085966_51	3B	201.1	0.000214704	0.0862909
NET	Tdurum_contig93524_791	3B	201.5	9.02134e-05	0.043811
NET	RAC875_c13425_393	3B	201.5	4.32052e-05	0.0244765
NET	Excalibur_c45326_479	3B	201.5	0.000129295	0.0595977
NET	Jagger_c3814_160	3B	201.5	0.00020063	0.0826707
NET	Excalibur_c10157_180	4A	57.5	6.88253e-05	0.034662
NET	Excalibur_c28898_668	4A	168.6	1.87943e-05	0.0138233
NET	Tdurum_contig46583_1275	4A	170.9	1.72281e-05	0.0133464
NET	Tdurum_contig46583_1457	4A	170.9	2.11429e-06	0.004645
NET	Tdurum_contig49559_2160	4A	170.9	2.15023e-05	0.0144984
NET	Tdurum_contig46583_958	4A	170.9	7.62478e-06	0.00988464
NET	Excalibur_c22830_1989	4A	171	6.41382e-05	0.0329796
NET	wsnp_Ex_c9842_16228523	5A	21	5.8815e-05	0.0309583
NET	BobWhite_c41847_333	5A	84.1999	1.05693e-05	0.0111691
NET	IACX6241	5A	84.1999	2.10459e-05	0.0143089
NET	BobWhite_c13900_53	5A	84.1999	4.59516e-06	0.00765113
NET	BobWhite_c5748_756	5A	84.1999	1.556e-05	0.0128208
NET	Ra_c68_1178	5A	84.1999	2.80637e-05	0.0180286
NET	Kukri_c5766_550	5A	84.2	5.26727e-05	0.0280877
NET	BobWhite_rep_c64579_593	5A	84.2	1.71088e-05	0.0133464
NET	Excalibur_c17268_243	5A	84.2	4.4192e-05	0.0246951
NET	Kukri_c36630_225	5A	84.2	1.65719e-05	0.0132554
NET	tplb0057m23_413	5A	84.2	1.34367e-05	0.0116623
NET	Kukri_c9468_831	5A	84.2	4.98807e-06	0.00775007
NET	BS00015653_51	5A	84.2001	1.15621e-05	0.0111691
NET	BS00065386_51	5A	84.2001	1.37491e-05	0.0118079
NET	Ku_c3432_336	5A	84.2001	1.12759e-05	0.0111691
NET	BobWhite_rep_c48815_538	5A	84.2001	5.45149e-06	0.00817986
NET	tplb0057m23_1318	5A	84.2001	1.28357e-05	0.0116623
NET	wsnp_JD_c6160_7327405	5A	84.6999	1.10669e-05	0.0111691
NET	Ra_c68_1191	5A	84.6999	1.99928e-05	0.0138233
NET	BS00022815_51	5A	84.7	1.16363e-05	0.0111691
NET	Kukri_c53586_128	5A	84.7	1.67361e-05	0.0132568
NET	CAP8_c2014_192	5A	85.5999	1.31221e-05	0.0116623
NET	RAC875_rep_c111410_206	5A	85.5999	6.42719e-05	0.0329796
NET	Tdurum_contig28282_184	5A	85.6	1.80366e-05	0.0137528
NET	RAC875_c54622_446	5A	85.6	1.29503e-05	0.0116623
NET	BobWhite_rep_c64197_143	5A	85.6999	4.24383e-05	0.0244765
NET	RAC875_c6719_738	5A	86.0999	1.15236e-05	0.0111691
NET	GENE-3440_199	5A	86.1001	4.47186e-05	0.0248194
NET	wsnp_Ex_c7383_12655410	5A	91.4	1.16657e-06	0.00317256
NET	IACX5879	5A	91.6001	1.05823e-05	0.0111691
NET	Tdurum_contig49187_601	5A	91.6001	2.81537e-07	0.0010938
NET	BS00009531_51	5A	94.0999	0.000176331	0.0737762
NET	IACX7820	5A	94.1	0.000247317	0.0970087
NET	wsnp_Ex_c10842_17637744	5B	38.0999	0.000100611	0.0482856
NET	wsnp_Ex_rep_c67690_66354931	5B	43.3999	3.91837e-07	0.00126716
NET	BS00110489_51	5B	43.3999	3.41286e-07	0.0012469
NET	Kukri_c6633_674	5B	43.4	1.032e-07	0.00105247
NET	IAAV7800	5B	43.4	1.92466e-07	0.0010938
NET	wsnp_Ex_rep_c67690_66354791	5B	43.4	4.99727e-08	0.000876901
NET	wsnp_Ex_c4826_8610827	5B	43.4	1.61858e-07	0.0010938
NET	Ku_c69113_923	5B	43.4001	7.34703e-07	0.00206697
NET	BS00045446_51	5B	43.7999	2.81422e-07	0.0010938
NET	BS00065390_51	5B	43.8	4.03816e-07	0.00126716
NET	wsnp_BE606403B_Ta_2_1	5B	43.8001	2.43335e-07	0.0010938
NET	BobWhite_s66944_58	5B	48.9	0.000152496	0.0674
NET	Kukri_c13473_1193	5B	48.9001	8.41917e-06	0.0105715
NET	BS00108062_51	5B	50.2001	6.64287e-05	0.0338732
NET	Kukri_c16197_1315	5B	53.1	4.2968e-05	0.0244765
NET	Tdurum_contig30065_537	5B	53.4001	3.96015e-05	0.0234128
NET	RAC875_c378_310	5B	53.4001	3.03284e-05	0.0188886
NET	BobWhite_c13340_412	5B	142.6	6.32702e-05	0.0329796
NET	JD_c50069_1175	5B	187.5	3.86308e-05	0.0230056
NET	BobWhite_rep_c53133_385	6B	110.4	4.75448e-05	0.0258603
NET	RAC875_c60007_199	6B	111	4.52103e-05	0.0249228
NET	RAC875_c5129_280	6B	111	7.36911e-05	0.0364378
NET	Tdurum_contig4885_2071	7A	62.5001	0.000230627	0.0913406
NET	Excalibur_c59263_96	7A	91.1999	1.05896e-05	0.0111691
NET	Tdurum_contig43052_3851	7A	92.9	0.000152831	0.0674
NET	TA001083-0602	7A	92.9	0.000192802	0.0798485
NET	Tdurum_contig43052_3611	7A	92.9	0.000118712	0.0550304
NET	BS00093895_51	7A	94.6999	0.000212599	0.0858677
NET	IAAV5058	7A	100.6	8.42226e-06	0.0105715
NET	Tdurum_contig4676_3364	7A	102.4	1.73401e-05	0.0133464
Bm	BS00011913_51	1A	148.3	2.1097e-06	0.0122946
Bm	JD_c394_819	1A	148.3	8.30493e-07	0.00593946
Bm	D_contig12592_200	1A	148.3	6.60646e-07	0.00593946
Bm	IAAV3217	1A	148.3	4.0778e-06	0.0191065
Bm	RAC875_rep_c120646_120	1A	148.3	8.73589e-07	0.00593946
Bm	wsnp_Ex_c1255_2411550	1A	148.9	6.23191e-07	0.00593946
Bm	Ra_c56010_289	1A	149.3	5.3267e-07	0.00593946
Bm	CAP11_c5573_163	1A	149.7	7.61917e-07	0.00593946
Bm	RAC875_c19144_117	2A	107.8	7.63889e-06	0.0296778
Bm	D_GDRF1KQ02FMFSH_337	3B	8.80005	1.26357e-05	0.0429545
Bm	Ku_c23419_358	3B	8.80006	2.45077e-05	0.0576739
Bm	Kukri_rep_c96809_1043	3B	8.80008	4.63007e-05	0.0796406
Bm	BS00062122_51	4A	140.2	6.85198e-05	0.0981616
Bm	Tdurum_contig17050_547	4A	144.8	1.1671e-07	0.00317402
Bm	wsnp_BG313770B_Ta_1_3	4A	145	8.26196e-08	0.00317402
Bm	Excalibur_c7897_600	4A	147.2	3.16386e-06	0.0171712
Bm	Tdurum_contig12177_607	4B	42.4001	6.48786e-05	0.0962409
Bm	wsnp_Ex_c9842_16228523	5A	21	3.6497e-05	0.0708971
Bm	wsnp_Ex_rep_c67690_66354931	5B	43.3999	4.76417e-05	0.0796406
Bm	BS00110489_51	5B	43.3999	5.08429e-05	0.0819628
Bm	Kukri_c6633_674	5B	43.4	4.42839e-05	0.0796406
Bm	IAAV7800	5B	43.4	6.10773e-05	0.0922799
Bm	BS00045446_51	5B	43.7999	5.12349e-05	0.0819628
Bm	BS00065390_51	5B	43.8	2.43406e-05	0.0576739
Bm	wsnp_BE606403B_Ta_2_1	5B	43.8001	5.98218e-05	0.0920884
Bm	RAC875_c14882_275	5B	48.8999	2.97314e-05	0.0638341
Bm	Excalibur_c50887_231	5B	48.9001	2.32452e-05	0.0576739
Bm	GENE-3145_39	5B	48.9001	3.23408e-05	0.0659647
Bm	BobWhite_c2296_94	6A	120.5	1.83923e-06	0.0115428
Bm	wsnp_Ex_c24376_33618864	7B	25.4999	2.54974e-05	0.057785
Bm	CAP8_c763_344	7B	25.5	4.21535e-06	0.0191065
Bm	wsnp_Ex_c24376_33619527	7B	25.5	3.08003e-05	0.0644334
Bm	RAC875_c19943_2198	7B	25.7001	3.45619e-05	0.0687756
SPS	BobWhite_c930_401	2B	14.4999	4.39183e-07	0.0358317
SPS	wsnp_Ra_c10712_17572884	2B	14.5	2.04962e-06	0.0836113
GY	wsnp_Ku_c2815_5317230	1A	68.9001	0.000184552	0.0907979
GY	wsnp_Ra_c7818_13376644	1A	69.1999	0.000206081	0.0960774
GY	Kukri_c10239_2186	1A	69.2001	0.000122315	0.068512
GY	RFL_Contig399_1148	1A	110.7	0.000208517	0.0966606
GY	wsnp_Ex_rep_c66872_65273203	1A	142.8	0.000133371	0.0725421
GY	wsnp_JD_rep_c65095_41464278	1A	142.8	9.07977e-05	0.0582582
GY	BS00011913_51	1A	148.3	1.49199e-08	0.000110661
GY	JD_c394_819	1A	148.3	8.21023e-09	8.3731e-05
GY	D_contig12592_200	1A	148.3	2.1013e-09	5.69473e-05
GY	IAAV3217	1A	148.3	2.93808e-08	0.000199758
GY	RAC875_rep_c120646_120	1A	148.3	1.41615e-08	0.000110661
GY	wsnp_Ex_c1255_2411550	1A	148.9	3.11101e-09	5.69473e-05
GY	RAC875_c85550_291	1A	149.3	4.74994e-05	0.0409898
GY	Ra_c56010_289	1A	149.3	2.67213e-09	5.69473e-05
GY	CAP11_c5573_163	1A	149.7	2.60907e-09	5.69473e-05
GY	Tdurum_contig56188_569	1B	20.5	3.57487e-05	0.0339143
GY	Tdurum_contig61410_467	1B	20.5	5.63657e-05	0.0461484
GY	wsnp_BF473056D_Ta_2_1	1B	20.5001	0.000125071	0.0694161
GY	RAC875_rep_c110216_250	1B	36.9	7.9344e-05	0.0553285
GY	RAC875_c21131_3615	1B	36.9	3.56027e-05	0.0339143
GY	Tdurum_contig43346_108	1B	37.0999	3.81461e-05	0.0353802
GY	Tdurum_contig60809_268	1B	37.0999	7.14803e-05	0.0526489
GY	TA004184-0525	1B	37.1	2.25801e-05	0.0274962
GY	JD_c2834_381	1B	37.1	0.000104969	0.0639111
GY	Tdurum_contig7497_570	1B	37.1	7.12125e-05	0.0526489
GY	tplb0024i16_800	1B	37.1	0.000100785	0.0622936
GY	IACX1339	1B	37.1	7.22748e-05	0.0526489
GY	Kukri_c10308_342	1B	37.1	7.79058e-05	0.0552704
GY	RAC875_rep_c117617_183	1B	37.1	4.98022e-05	0.0418888
GY	Excalibur_c20228_135	1B	37.1	9.20033e-05	0.0582582
GY	Tdurum_contig11660_328	1B	37.1	0.000107448	0.0647296
GY	Tdurum_contig60809_255	1B	37.1	2.44321e-05	0.0284763
GY	Tdurum_contig63991_280	1B	37.1	6.3303e-05	0.0496606
GY	RAC875_c50365_521	1B	37.1	0.000198422	0.0952276
GY	Tdurum_contig63991_186	1B	37.1001	6.3303e-05	0.0496606
GY	Tdurum_contig42289_1857	1B	37.1001	7.90125e-05	0.0553285
GY	Kukri_c13156_129	1B	37.1001	4.77286e-05	0.0409898
GY	Tdurum_contig63991_404	1B	37.1001	3.81612e-05	0.0353802
GY	RAC875_c8662_140	1B	37.2	3.34387e-05	0.0332702
GY	Excalibur_c51643_145	1B	37.2	0.000202127	0.0960774
GY	RAC875_c8662_762	1B	37.2	1.98133e-05	0.0256589
GY	Excalibur_c27675_1815	1B	37.2	2.18879e-05	0.0270571
GY	BS00022670_51	1B	38.5	8.90664e-05	0.0582007
GY	BS00021900_51	1B	39.9	8.21248e-05	0.0563052
GY	BS00101500_51	1B	41.2	0.00016771	0.0862465
GY	Tdurum_contig47456_182	1B	43.5	5.7129e-05	0.0461484
GY	RAC875_c19144_117	2A	107.8	7.47823e-06	0.0122025
GY	BS00091763_51	2A	204.3	0.000222271	0.0986291
GY	wsnp_BG313362A_Ta_2_1	2A	204.7	3.01011e-07	0.00144462
GY	wsnp_JD_c1872_2603061	2A	204.7	2.45897e-07	0.00132101
GY	RAC875_rep_c80737_54	2B	63.0999	0.000113939	0.0659287
GY	Excalibur_rep_c67391_476	2B	65.2	0.000227075	0.0996043
GY	TA001821-0411	2B	69.8999	7.19853e-05	0.0526489
GY	BobWhite_c6016_715	3B	2.39995	9.24269e-05	0.0582582
GY	Tdurum_contig94629_258	3B	7.39991	0.00021333	0.0972342
GY	Tdurum_contig10608_1081	3B	8.00004	4.21827e-05	0.0378193
GY	Tdurum_contig14251_320	3B	8.1999	5.04968e-05	0.0420396
GY	D_GDRF1KQ02FMFSH_337	3B	8.80005	0.000113179	0.0659287
GY	IACX6766	3B	99.4	0.000103943	0.0637623
GY	RAC875_rep_c115516_134	3B	99.4001	0.000117502	0.0665738
GY	RAC875_c403_2247	3B	138	2.53739e-05	0.0289011
GY	wsnp_Ex_c7335_12579818	4A	68.7001	1.6862e-05	0.023995
GY	wsnp_BG604678A_Ta_1_2	4A	69.3001	8.67741e-05	0.0582007
GY	wsnp_Ex_c829_1620518	4A	71.2001	0.000166499	0.0862465
GY	BS00107766_51	4A	81.5	8.91696e-05	0.0582007
GY	BS00107097_51	4A	81.5001	0.000184318	0.0907979
GY	BS00092859_51	4A	81.5001	8.91696e-05	0.0582007
GY	Excalibur_c6144_1873	4A	82.3999	6.71293e-05	0.0513365
GY	BS00065444_51	4A	102.7	0.000190159	0.0918016
GY	Kukri_c6224_492	4A	102.7	0.00018978	0.0918016
GY	GENE-2307_140	4A	115.1	1.74121e-05	0.0240779
GY	TA003110-1046	4A	129.5	0.000222872	0.0986291
GY	BS00074787_51	4B	70.0999	3.18497e-05	0.0320805
GY	BS00091035_51	4B	70.0999	6.28829e-05	0.0496606
GY	wsnp_Ku_c31283_41033384	4B	70.0999	2.34351e-05	0.0281177
GY	Kukri_c27107_760	4B	70.0999	3.18497e-05	0.0320805
GY	Excalibur_c82684_66	4B	70.0999	3.08184e-05	0.0318277
GY	wsnp_Ku_rep_c68318_67259259	4B	70.1	1.39304e-05	0.0218565
GY	BS00022184_51	4B	70.1	1.63098e-05	0.023995
GY	wsnp_Ex_rep_c71154_69976915	4B	70.1001	4.3371e-05	0.038462
GY	IAAV8975	4B	70.4999	5.70583e-05	0.0461484
GY	RAC875_c12762_791	4B	70.4999	0.000161379	0.0854961
GY	RAC875_rep_c79201_153	4B	70.4999	0.000110253	0.0651825
GY	Ra_c41921_951	4B	70.4999	6.7327e-05	0.0513365
GY	IAAV4191	4B	70.4999	0.000126175	0.0695557
GY	RAC875_rep_c69370_218	4B	70.5	0.000212428	0.0972342
GY	RAC875_c2545_1127	4B	70.5	9.93354e-05	0.0618663
GY	RAC875_rep_c95493_490	4B	70.5	0.000168081	0.0862465
GY	Ra_c41921_1056	4B	70.5	9.01993e-05	0.0582582
GY	RAC875_rep_c73988_307	4B	70.8999	8.60258e-05	0.0582007
GY	wsnp_Ex_c13849_21698240	4B	70.9	0.000115877	0.0661124
GY	BobWhite_c16987_106	5B	100.3	0.000223399	0.0986291
GY	BS00022999_51	5B	100.3	0.000180733	0.0907979
GY	Tdurum_contig44115_405	5B	167.6	0.00010931	0.0650968
GY	Tdurum_contig44115_132	5B	167.6	0.00017575	0.089618
GY	Tdurum_contig29774_603	6A	62	0.000154837	0.0825666
GY	CAP8_rep_c9395_153	6A	71.7999	1.14832e-06	0.00273026
GY	wsnp_Ex_c9502_15748251	6A	71.7999	2.07209e-07	0.00121457
GY	wsnp_CAP11_c1137_665340	6A	71.7999	1.00284e-06	0.00267412
GY	wsnp_CAP8_rep_c5136_2472055	6A	71.7999	5.52665e-07	0.00209294
GY	IAAV1652	6A	71.7999	1.62601e-06	0.00331653
GY	CAP11_rep_c6843_59	6A	71.7999	1.58022e-06	0.00331653
GY	GENE-4194_514	6A	71.8	8.01427e-07	0.00262217
GY	Tdurum_contig13240_523	6A	71.8	1.26402e-06	0.00286376
GY	wsnp_Ex_c11578_18655261	6A	71.8	8.03488e-07	0.00262217
GY	wsnp_CAP11_c303_253438	6A	71.8	1.01606e-06	0.00267412
GY	BS00077448_51	6A	71.8	5.64363e-07	0.00209294
GY	Tdurum_contig42125_5972	6A	71.8	1.00723e-06	0.00267412
GY	Kukri_c2700_1757	6A	71.8	1.60331e-06	0.00331653
GY	BS00036397_51	6A	71.8	8.5326e-07	0.00265806
GY	Excalibur_c11578_324	6A	71.8	1.92185e-06	0.00373329
GY	wsnp_Ex_c902_1745108	6A	71.8	2.02735e-06	0.00384665
GY	wsnp_CAP8_c4597_2237727	6A	71.8	9.96556e-07	0.00267412
GY	Tdurum_contig9835_664	6A	71.8	1.09124e-06	0.0027052
GY	wsnp_Ku_c21021_30712963	6A	71.8	6.91452e-07	0.00245276
GY	wsnp_Ex_c17185_25829084	6A	71.8	1.29873e-06	0.00286376
GY	wsnp_Ex_c11348_18327861	6A	71.8	1.17125e-06	0.00273026
GY	BS00071732_51	6A	71.8	4.72652e-07	0.00202959
GY	wsnp_Ex_c11348_18326787	6A	71.8001	2.59063e-07	0.00132101
GY	Tdurum_contig81516_69	6A	71.8001	2.08415e-07	0.00121457
GY	wsnp_CAP11_c1137_665073	6A	71.8001	5.61114e-07	0.00209294
GY	wsnp_BE490147A_Ta_2_1	6A	71.8001	8.79647e-07	0.00265806
GY	wsnp_Ex_c9502_15748469	6A	71.8001	3.31473e-07	0.00150244
GY	IAAV4239	6A	71.8001	1.09419e-06	0.0027052
GY	Ku_c56003_719	6A	72.4	0.00020596	0.0960774
GY	Tdurum_contig29629_437	6A	72.4001	0.000223643	0.0986291
GY	RAC875_rep_c75639_706	6B	71.8999	0.000179384	0.0907979
GY	BobWhite_c8796_753	7A	2.39996	0.000221123	0.0986291
GY	wsnp_CAP11_c827_513472	7A	137.8	2.97239e-05	0.0314946
GY	wsnp_Ku_c1552_3060297	7A	148.1	7.03465e-05	0.0526489
GY	RFL_Contig5898_807	7B	175.8	0.000115709	0.0661124
