# Supplementary material for: High‐density molecular characterization and association mapping in Ethiopian durum wheat landraces reveals high diversity and potential for wheat breeding
Source: Plant Biotechnol J. 2016 Feb 8;14(9):1800–12. doi: 10.1111/pbi.12538 (PMC5067613; doi:10.1111/pbi.12538)
Supplement: Supplementary file 12 — Table S3 Genotypic data used in this study. [file PBI-14-1800-s008.zip]

Archive with 1 entries (1 files):
- pbi12538-sup-0012-TableS3
